# Supplementary material for: High molecular risk variants, severe thrombocytopenia and large unstained cells count affect the outcome in primary myelofibrosis
Source: J Appl Genet. 2023 Jul 29;64(3):479–91. doi: 10.1007/s13353-023-00771-x (PMC10457229; doi:10.1007/s13353-023-00771-x)
Supplement: Supplementary file 2 — Supplementary file2 (XLSX 56 KB) [file 13353_2023_771_MOESM2_ESM.xlsx]

## Sheet: S1
Table S1
Primers’ sequence
Gene/variant	Locus Genome Reference	Exon/intron	Primer sequence 5’-3’		Product size [bp]	Annealing temperature [°C]
JAK2 V617F	LRG_612	exon 14	F	CTTTCTTTGAAGCAGCAAGTATGA	101	60
			P	6‐FAM‐TGAGCAAGCTTTCTCACAAGCATTTGGTTT‐TAMRA
			R_WT	GTAGTTTTACTTACTCTCGTCTCCACAtAC
			R_MUT	GTAGTTTTACTTACTCTCGTCTCCACAtAA
			R	CACGAGGCAAGCCAATGAAG
SRSF2	LRG_640	exon 1	F	CCCCTCAGCCCCGTTTACC	212	62
			R	TTCGCCTTCGTTCGCTTTCA
ASXL1	LRG_630	exon 13	F	AGGTCAGATCACCCAGTCAGTT	561	61
			R	TAGCCCATCTGTGAGTCCAACTGT
IDH1	LRG_610	exon 4	F	GGCTTGTGAGTGGATGGGTA	90	60
			R	GCAAAATCACATTATTGCCAAC
IDH2	LRG_611	exon 4	F	GGGTTCAAATTCTGGTTGAA	288	60
			R	TAGGCGAGGAGCTCCAGT
U2AF1	LRG_615	exon 2	F	GGGTGACGTCTCCCGAG	189	60
			R	TCCCACCGCCTCAACCA
		exon 6	F	AATAATCAGCTCTCATTTTCCCT	187	60
			R	ATGTAGAAATTAACTGTCTTTGAAAAGAAC

## Sheet: S2
Table S2
Analysis of risk of death according to particular variants' presence
	death
	yes		no
JAK2					OR[95%CI]
yes	31	0.62	18	0.56	1.27	[0.52 ; 3.13]
no	19	0.38	14	0.44	reference
CALR
yes	9	0.18	10	0.31	0.48	[0.17 ; 1.37]
no	41	0.82	22	0.69	reference
CALR type 1
yes	6	0.12	9	0.28	0.35	[0.11 ; 1.10]
no	44	0.88	23	0.72	reference
MPL
yes	3	0.06	2	0.06	0.98	[0.15 ; 6.07]
no	47	0.94	30	0.94	reference
TN
yes	7	0.14	2	0.06	2.44	[0.47 ; 12.58]
no	43	0.86	30	0.94	reference
SRSF2
yes	8	0.16	1	0.03	5.90	[0.70 ; 49.69]
no	42	0.84	31	0.97	reference
U2AF1 Q157
yes	9	0.18	2	0.06	3.29	[0.66 ; 16.36]
no	41	0.82	30	0.94	reference
U2AF1 S34
yes	1	0.02	1	0.03	0.63	[0.04 ; 10.49]
no	49	0.98	31	0.97	reference
ASXL1
yes	13	0.26	2	0.06	5.27	[1.10 ; 25.98]	p=0.0381 Fisher exact test
no	37	0.74	30	0.94	reference
IDH2
yes	1	0.02	0	0
no	49	0.98	32	1	reference
HMR variants
yes	25	0.5	6	0.19	4.33	[1.52 ; 12.34]	p=0.0044 chi2
no	25	0.5	26	0.81	reference
JAK2 + ASXL1	7	0.291667	2	0.133333	2.68	[0.48 ; 15.09]
JAK2 only	17	0.708333	13	0.866667	reference
JAK2 + non driver	14	0.583333	5	0.333333	2.14	[0.61 ; 7.48]
JAK2 only	17	0.708333	13	0.866667	reference
JAK2 + SRFS2	4	0.190476	1	0.0714286	3.06	[0.30 ; 30.73]
JAK2 only	17	0.809524	13	0.928571	reference
JAK2 + U2AF1 Q157	6	0.26087	1	0.0714286	4.59	[0.49 ; 42.96]
JAK2 only	17	0.73913	13	0.928571	reference
MPL + non-driver	2	0.66	1	0.5	2.00	[0.05 ; 78.25]
MPL only	1	0.33	1	0.5	reference
CALR type 1 + HMR variant	4	0.66	0	0	na		Fisher exact test p=0.0110
CALR type 1 only	2	0.33	9	1	reference
TN + non-driver	4	0.57	0	0	na		Fisher exact test p=0.4444
TN only	3	0.43	2	1	reference

## Sheet: S3
Table S3
The impact of JAKV617F variant allele frequency on disease phase and death risk.
		death 0 - no 1 -yes
		no(N=32)	yes(N=50)	Wald test
JAK2 0 - 0 1 (0-25] 2 (25-50] 3 (50-75] 4 (75-100]				p-value	OR	-95%CI	+95%CI
	0	14(43.75%)	19(38%)
	(0-25]	6(18.75%)	12(24%)		reference
	(25-50]	5(15.63%)	9(18%)	0.888143	0.9	0.207315	3.9071
	(50-75]	5(15.63%)	3(6%)	0.173726	0.3	0.052937	1.70015
	(75-100]	2(6.25%)	7(14%)	0.553688	1.75	0.274618	11.1518
		PHASE 0 2+3
		0(N=56)	2+3(N=18)
JAK2 0 - 0 1 (0-25] 2 (25-50] 3 (50-75] 4 (75-100]
	0	23(41.07%)	6(33.33%)
	(0-25]	11(19.64%)	5(27.78%)		reference
	(25-50]	9(16.07%)	3(16.67%)	0.717587	0.733333	0.136575	3.93759
	(50-75]	7(12.5%)	1(5.56%)	0.333725	0.314286	0.030067	3.28513
	(75-100]	6(10.71%)	3(16.67%)	0.914654	1.1	0.192483	6.28626
		PHASE 0 1+2+3
		0(N=56)	1+2+3(N=26)
JAK2 0 - 0 1 (0-25] 2 (25-50] 3 (50-75] 4 (75-100]
	0	23(41.07%)	10(38.46%)
	(0-25]	11(19.64%)	7(26.92%)		reference
	(25-50]	9(16.07%)	5(19.23%)	0.854034	0.873016	0.205447	3.70974
	(50-75]	7(12.5%)	1(3.85%)	0.202921	0.22449	0.022516	2.23825
	(75-100]	6(10.71%)	3(11.54%)	0.778301	0.785714	0.146597	4.21119

## Sheet: S4
Table S4 Cox analyis
Descriptive summaries
		'death 0 - no 1 -yes'		Univariate Cox model				Minimally adjusted Cox model*				Fully adjusted Cox model**
		no(N=32)	yes(N=50)	p-value	Hazard ratio	-95% CI	+95% CI	p-value	Hazard ratio	-95% CI	+95% CI	p-value	Hazard ratio	-95% CI	+95% CI
AGE				1e-05	1.06582	1.03605	1.09645	2.8e-05	1.06419	1.03367	1.09561	0.000155	1.06163	1.02924	1.09504
	Mean ± SD	53.38±14.22	63.3±10.51
	Median [ Q1; Q3 ]	55 [45.75; 65 ]	64.5 [56.25; 70 ]
	[ Min; Max ]	[25; 79]	[41; 89]
	N	32	50
	Missing	0(0%)	0(0%)
WBC G/L				0.298143	1.01001	0.991234	1.02914	0.549281	0.993165	0.971119	1.01571	0.318701	0.987505	0.963397	1.01222
	Mean ± SD	16.33±23.21	15.09±13.2
	Median [ Q1; Q3 ]	9.32 [5.01; 12.7 ]	9.78 [5.74; 19.45 ]
	[ Min; Max ]	[2.83; 97.47]	[2.19; 58.3]
	N	22	37
	Missing	10(31.25%)	13(26%)
NEU G/L				0.171924	1.01761	0.992437	1.04343	0.9097	1.00175	0.972014	1.03239	0.913633	0.998286	0.967805	1.02973
	Mean ± SD	9.9±12.09	12.19±12.56
	Median [ Q1; Q3 ]	6.17 [3.22; 10.54 ]	6.67 [3.39; 16.34 ]
	[ Min; Max ]	[1.26; 54.77]	[1.05; 51]
	N	22	36
	Missing	10(31.25%)	14(28%)
LYM G/L				0.936343	1.00307	0.930385	1.08143	0.91461	0.994768	0.90382	1.09487	0.854573	0.990577	0.895195	1.09612
	Mean ± SD	2.1±2.51	2.39±4.36
	Median [ Q1; Q3 ]	1.19 [0.84; 1.88 ]	1.41 [0.98; 1.88 ]
	[ Min; Max ]	[0.65; 11.7]	[0.53; 27]
	N	22	36
	Missing	10(31.25%)	14(28%)
MONO G/L				0.618139	1.05677	0.85053	1.31303	0.74023	1.04641	0.800283	1.36822	0.791745	1.03978	0.778381	1.38896
	Mean ± SD	0.88±1.19	0.9±1.34
	Median [ Q1; Q3 ]	0.49 [0.27; 0.89 ]	0.53 [0.31; 1.01 ]
	[ Min; Max ]	[0.1; 5.64]	[0.16; 8]
	N	22	36
	Missing	10(31.25%)	14(28%)
EOS G/L				0.601932	1.11505	0.740614	1.67878	0.592282	0.8803	0.552062	1.4037	0.408361	0.798409	0.468211	1.36147
	Mean ± SD	0.53±1.13	0.4±0.69
	Median [ Q1; Q3 ]	0.17 [0.06; 0.33 ]	0.09 [0.04; 0.54 ]
	[ Min; Max ]	[0.01; 4.87]	[0; 3.64]
	N	22	36
	Missing	10(31.25%)	14(28%)
BASO G/L				0.628599	1.18983	0.588325	2.40632	0.450018	0.746965	0.350396	1.59236	0.219201	0.59912	0.264607	1.35652
	Mean ± SD	0.35±0.53	0.27±0.47
	Median [ Q1; Q3 ]	0.14 [0.05; 0.45 ]	0.13 [0; 0.25 ]
	[ Min; Max ]	[0.01; 1.95]	[0; 2.38]
	N	22	36
	Missing	10(31.25%)	14(28%)
LUC G/L				0.0201	1.0854	1.0129	1.163	0.2146	1.0485	0.973	1.1299	0.6961	1.0206	0.9212	1.1309
	Mean ± SD	0.38±0.39	0.7±0.59
	Median [ Q1; Q3 ]	0.18 [0.11; 0.56 ]	0.53 [0.34; 0.89 ]
	[ Min; Max ]	[0.04; 1.14]	[0; 2.23]
	N	14	21
	Missing	18(56.25%)	29(58%)
Range Manual[LUC G/L]
	[0-0.2]	8(25%)	5(10%)	0.1702	0.3663	0.0872	1.5387	0.9587	0.9521	0.1484	6.1091	0.7197	0.6351	0.0532	7.5807
	(0.2-0.4]	1(3.13%)	3(6%)
	>0.4	5(15.63%)	13(26%)	0.7284	1.2516	0.3527	4.4413	0.2751	2.5136	0.4803	13.1555	0.6046	1.8124	0.1908	17.2125
	Braki	18(56.25%)	29(58%)
RBC T/L				0.867263	0.96988	0.677582	1.38827	0.629095	1.09	0.768339	1.54632	0.534363	1.11529	0.790515	1.5735
	Mean ± SD	4.09±1.15	3.9±0.9
	Median [ Q1; Q3 ]	4.25 [3.11; 4.83 ]	3.68 [3.38; 4.16 ]
	[ Min; Max ]	[2.11; 6.24]	[2.62; 6.74]
	N	22	36
	Missing	10(31.25%)	14(28%)
HB MMOL/L				0.169677	0.826327	0.629372	1.08492	0.692012	0.943117	0.705864	1.26012	0.781901	0.960285	0.720773	1.27939
	Mean ± SD	7.1±1.66	6.39±1.05
	Median [ Q1; Q3 ]	7.35 [5.8; 7.9 ]	6.2 [6; 6.8 ]
	[ Min; Max ]	[4; 10.1]	[4.2; 9.4]
	N	22	37
	Missing	10(31.25%)	13(26%)
'HT L/L '				0.218347	0.035927	0.00018	7.17073	0.633202	0.258331	0.000995	67.0447	0.724283	0.363331	0.00131	100.793
	Mean ± SD	0.36±0.08	0.32±0.06
	Median [ Q1; Q3 ]	0.38 [0.3; 0.41 ]	0.32 [0.3; 0.35 ]
	[ Min; Max ]	[0.19; 0.5]	[0.21; 0.48]
	N	22	36
	Missing	10(31.25%)	14(28%)
'MCV 82-97 fL HTx1000/RBC HTx10/RBC'				0.097369	0.961413	0.917709	1.0072	0.098275	0.96388	0.922746	1.00685	0.062429	0.957063	0.913885	1.00228
	Mean ± SD	88.64±9.74	84.89±7.11
	Median [ Q1; Q3 ]	86 [84; 92 ]	85 [82; 89 ]
	[ Min; Max ]	[72; 123]	[70; 100]
	N	22	36
	Missing	10(31.25%)	14(28%)
'MCH HB/RBC 1,64-2,08 fmol '				0.0308	0.115619	0.016319	0.819154	0.095671	0.219104	0.036733	1.3069	0.066419	0.170976	0.025936	1.12713	j.w.
	Mean ± SD	1.77±0.18	1.66±0.19
	Median [ Q1; Q3 ]	1.74 [1.66; 1.83 ]	1.69 [1.61; 1.79 ]
	[ Min; Max ]	[1.46; 2.41]	[1.21; 1.95]
	N	22	36
	Missing	10(31.25%)	14(28%)
'MCHC HB/HT mmol/l [20-22]'				0.619872	0.895394	0.578639	1.38554	0.584687	1.12675	0.734463	1.72857	0.547715	1.15082	0.727974	1.81927
	Mean ± SD	20.05±0.9	19.78±0.9
	Median [ Q1; Q3 ]	20 [20; 20.75 ]	20 [19; 20 ]
	[ Min; Max ]	[18; 22]	[17; 21]
	N	22	36
	Missing	10(31.25%)	14(28%)
'RDW 11,00-15,00 %'				0.824271	0.993805	0.940759	1.04984	0.361496	0.955669	0.866984	1.05343	0.363643	0.949963	0.850372	1.06122
	Mean ± SD	20.22±8.83	20.06±2.74
	Median [ Q1; Q3 ]	18.9 [16.7; 19.88 ]	20.2 [18.03; 22.8 ]
	[ Min; Max ]	[15; 58.4]	[14.9; 24.5]
	N	22	36
	Missing	10(31.25%)	14(28%)
PLT G/L				0.00703	0.996464	0.993901	0.999034	0.095927	0.997715	0.995032	1.0004	0.173245	0.997962	0.995036	1.0009
	Mean ± SD	389.86±254.95	193.67±210.29
	Median [ Q1; Q3 ]	310 [243.25; 444.5 ]	140 [86.75; 244.5 ]
	[ Min; Max ]	[64; 1201]	[7; 1258]
	N	22	36
	Missing	10(31.25%)	14(28%)
Range Manual[PLT G/L]
	[0-50]	0(0%)	4(8%)	0.0006	8.4385	2.5037	28.4413	0.0017	7.3577	2.1105	25.6501	0.0011	9.108	2.4144	34.3589
	(50-100]	1(3.13%)	8(16%)	0.0281	2.6565	1.1107	6.3534	0.0415	2.497	1.0361	6.0181	0.0655	2.3883	0.9458	6.0309
	(100-150]	2(6.25%)	7(14%)	0.1262	2.0286	0.8193	5.0226	0.2963	1.6354	0.6497	4.1167	0.9775	0.9835	0.3081	3.1389
	(150-450]	14(43.75%)	16(32%)	reference
	>450	5(15.63%)	1(2%)	0.1837	0.2538	0.0336	1.9162	0.44	0.4451	0.057	3.4736	0.5342	0.5159	0.064	4.1579
	Missing	10(31.25%)	14(28%)
MPV fL				0.636818	1.06236	0.826456	1.36559	0.753254	1.04109	0.809941	1.3382	0.466442	1.11004	0.838147	1.47014
	Mean ± SD	9.66±1.57	9.82±1.54
	Median [ Q1; Q3 ]	9.25 [8.48; 11.13 ]	9.9 [8.7; 10.9 ]
	[ Min; Max ]	[7.3; 12.2]	[7.2; 13.3]
	N	20	26
	Missing	12(37.5%)	24(48%)
sex
	F	14(43.75%)	15(30%)	reference				reference				reference
	M	18(56.25%)	35(70%)	0.04628	1.86468	1.01033	3.44148	0.334345	1.35609	0.730659	2.51689	0.692835	1.14349	0.587898	2.22412
	Missing	0(0%)	0(0%)
phase 0 [0-5) 1 excess 2 accel 3 blastic'
	[0-5)	27(84.38%)	29(58%)	reference				reference				reference
	excess	4(12.5%)	4(8%)	0.613289	1.31139	0.458299	3.75245	0.410089	1.57091	0.536338	4.60111	0.473865	1.50013	0.494463	4.55119
	accel	1(3.13%)	6(12%)	0.189591	1.81465	0.744948	4.42041	0.32713	1.57826	0.633565	3.93159	0.536943	1.37077	0.503724	3.73026
	blastic	0(0%)	11(22%)	0.013424	2.44208	1.20325	4.95637	0.007356	2.65152	1.2996	5.40979	0.072087	2.12764	0.934493	4.84417
	Missing	0(0%)	0(0%)
phase 0 1 2+3
	0	27(84.38%)	29(58%)	reference				reference				reference
	1	4(12.5%)	4(8%)	0.616187	1.30839	0.457389	3.74275	0.430054	1.54019	0.526837	4.5027	0.483142	1.48702	0.490571	4.50748
	2+3	1(3.13%)	17(34%)	0.012437	2.17541	1.18266	4.00148	0.01451	2.15321	1.16415	3.98259	0.120628	1.78966	0.858194	3.73212
	Missing	0(0%)	0(0%)
phase 0 1+2+3
	0	27(84.38%)	29(58%)	reference				reference				reference
	1+2+3	5(15.63%)	21(42%)	0.023961	1.92782	1.09044	3.40826	0.018143	2.00252	1.12565	3.56247	0.123937	1.71045	0.863241	3.38914
	Missing	0(0%)	0(0%)
IPSS
	0	10(31.25%)	5(10%)	reference				reference				reference																ze zmiennych o które korygowaliśmy wykluczyliśy wiek, bo wiek jest nadmiernie skorelowany z IPSS
	1	3(9.38%)	9(18%)	0.031634	3.41317	1.11404	10.4573	0.060315	3.0322	0.953024	9.64741	0.089498	2.73487	0.856262	8.73505
	2	13(40.63%)	17(34%)	0.040354	2.88197	1.04764	7.92807	0.13853	2.34621	0.759131	7.25132	0.102562	2.58132	0.82681	8.05891
	3	6(18.75%)	19(38%)	0.003765	4.49695	1.62639	12.4341	0.016945	3.80429	1.27055	11.3908	0.032079	3.30265	1.10767	9.84723
	Missing	0(0%)	0(0%)
JAK2
	no	14(43.75%)	19(38%)	reference				reference				reference
	yes	18(56.25%)	31(62%)	0.740306	1.10252	0.619063	1.96355	0.210449	0.682628	0.375555	1.24078	0.2227	0.682575	0.369465	1.26104													ze zmiennych o które korygowaliśmy wykluczyliśmy CALR type1, bo CALR type1 jest nadmiernie skorelowany z JAK2
	Missing	0(0%)	0(0%)
CALR type1
	0	23(71.88%)	44(88%)	reference				reference				reference
	1	9(28.13%)	6(12%)	0.027163	0.37223	0.154895	0.894513	0.260388	0.594186	0.240004	1.47105	0.274105	0.594468	0.234067	1.50979
	Missing	0(0%)	0(0%)
CALR
	no	22(68.75%)	41(82%)	reference				reference				reference
	yes	10(31.25%)	9(18%)	0.116466	0.553008	0.263947	1.15864	0.92296	0.962438	0.442977	2.09105	0.998563	0.999266	0.449122	2.22329													ze zmiennych o które korygowaliśy wykluczyliśmy CLAR type1, bo CLAR type1 jest nadmiernie skorelowany z CLAR
	Missing	0(0%)	0(0%)
'CALR 0 - no 1 - type 1 2 - type 2 3 - other type'
	no	22(68.75%)	41(82%)	reference				reference				reference
	type 1	9(28.13%)	6(12%)	0.033839	0.385361	0.159719	0.929778	0.357717	0.652195	0.262306	1.62161	0.384331	0.656746	0.254682	1.69355													ze zmiennych o które korygowaliśy wykluczyliśmy CLAR type1, bo CLAR type1 jest nadmiernie skorelowany z CLAR
	other than type 1	1(3.13%)	3(6%)	0.117122	2.5819	0.788289	8.45658	0.00104	9.11413	2.43301	34.1418	0.000426	11.9987	3.01198	47.7986
	Missing	0(0%)	0(0%)
'MPL 0 - no 1 - yes'
	no	30(93.75%)	47(94%)	reference				reference				reference
	yes	2(6.25%)	3(6%)	0.732596	1.22641	0.380356	3.95441	0.600931	0.726602	0.219564	2.40454	0.408183	0.593989	0.172863	2.04105
	Missing	0(0%)	0(0%)
'TN 0 - negative 1 - positive'
	negative	30(93.75%)	43(86%)	reference				reference				reference
	positive	2(6.25%)	7(14%)	0.085351	2.0346	0.905845	4.56986	0.000336	5.21287	2.11408	12.8538	0.000907	5.136	1.95371	13.5018
	Missing	0(0%)	0(0%)
'non-driver wariant 0 - no 1 - yes'
	no	26(81.25%)	25(50%)	reference				reference				reference
	yes	6(18.75%)	25(50%)	0.002678	2.38206	1.3517	4.19784	0.050878	1.78033	0.997799	3.17655	0.4082	1.34265	0.667913	2.69901
	Missing	0(0%)	0(0%)
number of non-driver
	0	26(81.25%)	25(50%)	reference				reference				reference
	1	6(18.75%)	18(36%)	0.013336	2.1759	1.17551	4.02763	0.077345	1.75302	0.940308	3.26816	0.369681	1.38108	0.682123	2.79624													ze zmiennych o które korygowaliśmy wykluczyliśmy non-driver wariant, bo non-driver wariant jest nadmiernie skorelowany z tą zmienną którą tu analizujemy
	2	0(0%)	7(14%)	0.008103	3.19114	1.35178	7.53329	0.171163	1.86654	0.763575	4.56269	0.816151	1.13583	0.388178	3.32347
	Missing	0(0%)	0(0%)
'SRSF2 0 - no 1 - yes'
	no	31(96.88%)	42(84%)	reference				reference				reference
	yes	1(3.13%)	8(16%)	0.120764	1.83465	0.852374	3.94888	0.974957	1.01288	0.455651	2.25155	0.742757	0.873606	0.38982	1.95779													ze zmiennych o które korygowaliśmy wykluczyliśmy non-driver wariant, bo non-driver wariant jest nadmiernie skorelowany z tą zmienną którą tu analizujemy
	Missing	0(0%)	0(0%)
'U2AF1 S34 0 - no 1 - yes'
	no	31(96.88%)	49(98%)	reference				reference				reference
	yes	1(3.13%)	1(2%)	0.461141	0.474005	0.065092	3.45172	0.419674	0.438913	0.059403	3.24302	0.216465	0.278985	0.036848	2.11229													ze zmiennych o które korygowaliśmy wykluczyliśmy non-driver wariant, bo non-driver wariant jest nadmiernie skorelowany z tą zmienną którą tu analizujemy
	Missing	0(0%)	0(0%)
'U2AF1 Q157 0 - no 1 - yes'
	no	30(93.75%)	41(82%)	reference				reference				reference
	yes	2(6.25%)	9(18%)	0.035898	2.18693	1.05286	4.54253	0.163812	1.68866	0.807687	3.53052	0.772331	1.13022	0.493201	2.59002													ze zmiennych o które korygowaliśmy wykluczyliśmy non-driver wariant, bo non-driver wariant jest nadmiernie skorelowany z tą zmienną którą tu analizujemy
	Missing	0(0%)	0(0%)
'ASXL1 0 - no 1 - yes'
	no	30(93.75%)	37(74%)	reference				reference				reference
	yes	2(6.25%)	13(26%)	0.006742	2.44387	1.28038	4.66466	0.01606	2.24224	1.16197	4.32684	0.103073	1.86165	0.881841	3.93013													ze zmiennych o które korygowaliśmy wykluczyliśmy non-driver wariant, bo non-driver wariant jest nadmiernie skorelowany z tą zmienną którą tu analizujemy
	Missing	0(0%)	0(0%)
'IDH2 0 - no 1 - yes'
	no	32(100%)	49(98%)	reference				reference				reference
	yes	0(0%)	1(2%)	0.40034	2.35576	0.319808	17.3529	0.574415	1.77659	0.239044	13.2037	0.917049	1.11398	0.146121	8.49264													ze zmiennych o które korygowaliśmy wykluczyliśmy non-driver wariant, bo non-driver wariant jest nadmiernie skorelowany z tą zmienną którą tu analizujemy
	Missing	0(0%)	0(0%)
* sex, age
** sex, age, disease phase, CALR type 1 mutation, non-driver wariant yes/no
<=40
>40
		'death 0 - no 1 -yes'		Univariate Cox model				Minimally adjusted Cox model*				Fully adjusted Cox model**
FOLLOW-UP <=40 month		no(N=9)	yes(N=30)	p-value	Hazard ratio	-95% CI	+95% CI	p-value	Hazard ratio	-95% CI	+95% CI	p-value	Hazard ratio	-95% CI	+95% CI
JAK2
	no	4(44.44%)	13(43.33%)	reference				reference				reference
	yes	5(55.56%)	17(56.67%)	0.102039	0.521276	0.238732	1.13821	0.082144	0.499854	0.228718	1.09241	0.100629	0.512326	0.230573	1.13837
FOLLOW-UP >40 month		no(N=23)	yes(N=20)
JAK2
	no	10(43.48%)	6(30%)					reference				reference
	yes	13(56.52%)	14(70%)	0.158797	2.00953	0.761236	5.30478	0.716988	1.20443	0.440554	3.29278	0.460567	1.65515	0.434098	6.3108
FOLLOW-UP <=40 month		no(N=9)	yes(N=30)
'SRSF2 0 - no 1 - yes'
	no	8(88.89%)	27(90%)	reference				reference				reference
	yes	1(11.11%)	3(10%)	0.375873	0.576743	0.170591	1.94988	0.379244	0.567493	0.160521	2.00627	0.402699	0.577315	0.15944	2.09039
FOLLOW-UP >40 month		no(N=23)	yes(N=20)
'SRSF2 0 - no 1 - yes'
	no	23(100%)	15(75%)	reference				reference				reference
	yes	0(0%)	5(25%)	0.000875	5.96885	2.08407	17.095	0.050541	3.61642	0.996978	13.1181	0.055472	3.56134	0.970724	13.0656
* sex, age
** sex, age, disease phase, CALR type 1 mutation, non-driver wariant yes/no

## Sheet: S5
Table S5 ROC curve analysis
ROC Curve Analysis
Analysed variables	WIEK	FOLLOW-UP (months)	JAK2 %	WBC G/L	NEU G/L	LYM G/L	MONO G/L	EOS G/L	BASO G/L	LUC G/L	RBC T/L	HB MMOL/L	'HT L/L '	'MCV 82-97 fL HTx1000/RBC HTx10/RBC'	'MCH HB/RBC 1,64-2,08 fmol '	'MCHC HB/HT mmol/l [20-22]'	'RDW 11,00-15,00 %'	PLT G/L	MPV fL
	'death 0 - no 1 -yes'	'death 0 - no 1 -yes'	'death 0 - no 1 -yes'	'death 0 - no 1 -yes'	'death 0 - no 1 -yes'	'death 0 - no 1 -yes'	'death 0 - no 1 -yes'	'death 0 - no 1 -yes'	'death 0 - no 1 -yes'	'death 0 - no 1 -yes'	'death 0 - no 1 -yes'	'death 0 - no 1 -yes'	'death 0 - no 1 -yes'	'death 0 - no 1 -yes'	'death 0 - no 1 -yes'	'death 0 - no 1 -yes'	'death 0 - no 1 -yes'	'death 0 - no 1 -yes'	'death 0 - no 1 -yes'
Number of unspecified	0	0	0	0	0	0	0	0	0	0	0	0	0	0	0	0	0	0	0
Number of missing data	0	0	0	23	24	24	24	24	24	47	24	23	24	24	24	24	24	24	36
Significance level	0.05	0.05	0.05	0.05	0.05	0.05	0.05	0.05	0.05	0.05	0.05	0.05	0.05	0.05	0.05	0.05	0.05	0.05	0.05
Size	82	82	82	59	58	58	58	58	58	35	58	59	58	58	58	58	58	58	46
Size STATE + (yes)	50	50	50	37	36	36	36	36	36	21	36	37	36	36	36	36	36	36	26
Size STATE - (no)	32	32	32	22	22	22	22	22	22	14	22	22	22	22	22	22	22	22	20
Direction of diagnostic variable	stimulant	destimulant	stimulant	stimulant	stimulant	stimulant	stimulant	destimulant	destimulant	stimulant	destimulant	destimulant	destimulant	destimulant	destimulant	destimulant	stimulant	destimulant	stimulant
Prevalence	0.609756	0.609756	0.609756	0.627119	0.62069	0.62069	0.62069	0.62069	0.62069	0.6	0.62069	0.627119	0.62069	0.62069	0.62069	0.62069	0.62069	0.62069	0.565217
-95% CI	0.495705	0.495705	0.495705	0.491455	0.483718	0.483718	0.483718	0.483718	0.483718	0.421118	0.483718	0.491455	0.483718	0.483718	0.483718	0.483718	0.483718	0.483718	0.411071
+95% CI	0.715635	0.715635	0.715635	0.74956	0.744892	0.744892	0.744892	0.744892	0.744892	0.761292	0.744892	0.74956	0.744892	0.744892	0.744892	0.744892	0.744892	0.744892	0.710657
DeLong's method
AUC	0.694375	0.719063	0.538125	0.547912	0.542929	0.545455	0.515152	0.512626	0.593434	0.671769	0.578914	0.640663	0.645202	0.600379	0.621212	0.572601	0.640152	0.806818	0.518269
SE(AUC)	0.06098	0.057433	0.06336	0.07928	0.077988	0.081547	0.080836	0.078683	0.075345	0.095354	0.087718	0.085999	0.084795	0.076981	0.075067	0.073174	0.075844	0.059137	0.089513
-95% CI	0.574857	0.606496	0.413942	0.392526	0.390076	0.385625	0.356717	0.35841	0.445762	0.484878	0.40699	0.472108	0.479008	0.449499	0.474084	0.429183	0.491499	0.690913	0.342827
+95% CI	0.813893	0.831629	0.662308	0.703297	0.695783	0.705284	0.673586	0.666843	0.741107	0.85866	0.750838	0.809219	0.811396	0.751258	0.76834	0.716019	0.788804	0.922724	0.693711
Z statistic	2.95632	3.33181	0.579858	0.611318	0.544855	0.576905	0.192302	0.160251	1.18586	1.70042	1.00157	1.79477	1.84289	1.274	1.53841	0.921446	1.77879	3.89411	0.210506
Two sided p-value	0.003113	0.000863	0.562011	0.540989	0.585853	0.564003	0.847506	0.872683	0.235677	0.089051	0.31655	0.072691	0.065345	0.202664	0.123947	0.356818	0.075274	9.9e-05	0.833273
For cut-off
Cut-off point method	Youden Index	Youden Index																Youden Index
Cut-off point	>=54	<=57																<=185
Sensitivity	0.84	0.7																0.694444
Specificity	0.5	0.65625																0.818182

## Sheet: S6
Table S6 Descriptive summaries
Descriptive summaries
		(N=82)
AGE
	Mean ± SD	59.43±12.96
	Median [ Q1; Q3 ]	63 [51.25; 68 ]
	[ Min; Max ]	[25; 89]
	N	82
	Missing	0(0%)
FOLLOW-UP (months)
	Mean ± SD	62.43±64.76
	Median [ Q1; Q3 ]	42.5 [20; 81.25 ]
	[ Min; Max ]	[0; 325]
	N	82
	Missing	0(0%)
JAK2 %
	Mean ± SD	23.98±28.74
	Median [ Q1; Q3 ]	16.5 [0; 38.5 ]
	[ Min; Max ]	[0; 93]
	N	82
	Missing	0(0%)
WBC G/L
	Mean ± SD	15.55±17.42
	Median [ Q1; Q3 ]	9.47 [5.25; 17.92 ]
	[ Min; Max ]	[2.19; 97.47]
	N	59
	Missing	23(28.05%)
NEU G/L
	Mean ± SD	11.32±12.33
	Median [ Q1; Q3 ]	6.57 [3.22; 12.61 ]
	[ Min; Max ]	[1.05; 54.77]
	N	58
	Missing	24(29.27%)
LYM G/L
	Mean ± SD	2.28±3.74
	Median [ Q1; Q3 ]	1.27 [0.96; 1.89 ]
	[ Min; Max ]	[0.53; 27]
	N	58
	Missing	24(29.27%)
MONO G/L
	Mean ± SD	0.89±1.28
	Median [ Q1; Q3 ]	0.49 [0.29; 1 ]
	[ Min; Max ]	[0.1; 8]
	N	58
	Missing	24(29.27%)
EOS G/L
	Mean ± SD	0.45±0.87
	Median [ Q1; Q3 ]	0.11 [0.05; 0.43 ]
	[ Min; Max ]	[0; 4.87]
	N	58
	Missing	24(29.27%)
BASO G/L
	Mean ± SD	0.3±0.49
	Median [ Q1; Q3 ]	0.13 [0.02; 0.35 ]
	[ Min; Max ]	[0; 2.38]
	N	58
	Missing	24(29.27%)
LUC G/L
	Mean ± SD	0.57±0.54
	Median [ Q1; Q3 ]	0.41 [0.14; 0.88 ]
	[ Min; Max ]	[0; 2.23]
	N	35
	Missing	47(57.32%)
RBC T/L
	Mean ± SD	3.97±0.99
	Median [ Q1; Q3 ]	3.82 [3.33; 4.5 ]
	[ Min; Max ]	[2.11; 6.74]
	N	58
	Missing	24(29.27%)
HB MMOL/L
	Mean ± SD	6.66±1.35
	Median [ Q1; Q3 ]	6.3 [5.9; 7.6 ]
	[ Min; Max ]	[4; 10.1]
	N	59
	Missing	23(28.05%)
HT L/L
	Mean ± SD	0.34±0.07
	Median [ Q1; Q3 ]	0.33 [0.3; 0.38 ]
	[ Min; Max ]	[0.19; 0.5]
	N	58
	Missing	24(29.27%)
MCV 82-97 fL HTx1000/RBC HTx10/RBC
	Mean ± SD	86.31±8.33
	Median [ Q1; Q3 ]	85.5 [83; 90 ]
	[ Min; Max ]	[70; 123]
	N	58
	Missing	24(29.27%)
MCH HB/RBC 1,64-2,08 fmol
	Mean ± SD	1.7±0.19
	Median [ Q1; Q3 ]	1.71 [1.65; 1.82 ]
	[ Min; Max ]	[1.21; 2.41]
	N	58
	Missing	24(29.27%)
MCHC HB/HT mmol/l [20-22]
	Mean ± SD	19.88±0.9
	Median [ Q1; Q3 ]	20 [19; 20 ]
	[ Min; Max ]	[17; 22]
	N	58
	Missing	24(29.27%)
RDW 11,00-15,00 %
	Mean ± SD	20.12±5.77
	Median [ Q1; Q3 ]	19.6 [16.98; 21.8 ]
	[ Min; Max ]	[14.9; 58.4]
	N	58
	Missing	24(29.27%)
PLT G/L
	Mean ± SD	268.09±245.61
	Median [ Q1; Q3 ]	199.5 [113; 331.5 ]
	[ Min; Max ]	[7; 1258]
	N	58
	Missing	24(29.27%)
MPV fL
	Mean ± SD	9.75±1.54
	Median [ Q1; Q3 ]	9.6 [8.63; 11.05 ]
	[ Min; Max ]	[7.2; 13.3]
	N	46
	Missing	36(43.9%)
sex
	F	29(35.37%)
	M	53(64.63%)
	Missing	0(0%)
death 0 - no 1 -yes
	no	32(39.02%)
	yes	50(60.98%)
	Missing	0(0%)
PHASE 0 [0-5) 1 excess 2 accel 3 blastic
	[0-5)	56(68.29%)
	excess	8(9.76%)
	accel	7(8.54%)
	blastic	11(13.41%)
	Missing	0(0%)
PHASE 0 1 2+3
	0	56(68.29%)
	1	8(9.76%)
	2+3	18(21.95%)
	Missing	0(0%)
PHASE 0 1+2+3
	0	56(68.29%)
	1+2+3	26(31.71%)
	Missing	0(0%)
IPSS
	0	15(18.29%)
	1	12(14.63%)
	2	30(36.59%)
	3	25(30.49%)
	Missing	0(0%)
DRIVER mutation
	JAK2	49(59.76%)
	CALR	19(23.17%)
	MPL	5(6.1%)
	TN	9(10.98%)
	Missing	0(0%)
JAK2
	no	33(40.24%)
	yes	49(59.76%)
	Missing	0(0%)
JAK2 0 - 0 1 (0-25] 2 (25-50] 3 (50-75] 4 (75-100]
	0	33(40.24%)
	(0-25]	18(21.95%)
	(25-50]	14(17.07%)
	(50-75]	8(9.76%)
	(75-100]	9(10.98%)
	Missing	0(0%)
CALR type1
	0	67(81.71%)
	1	15(18.29%)
	Missing	0(0%)
CALR
	no	63(76.83%)
	yes	19(23.17%)
	Missing	0(0%)
CALR 0 - no 1 - type 1 2 - type 2 3 - other type
	no	63(76.83%)
	type 1	15(18.29%)
	type 2	3(3.66%)
	other type	1(1.22%)
	Missing	0(0%)
MPL 0 - no 1 - yes
	no	77(93.9%)
	yes	5(6.1%)
	Missing	0(0%)
TN 0 - negative 1 - positive
	negative	73(89.02%)
	positive	9(10.98%)
	Missing	0(0%)
non-driver variants 0 - no 1 - yes
	no	51(62.2%)
	yes	31(37.8%)
	Missing	0(0%)
number of non-driver variants
	0	51(62.2%)
	1	24(29.27%)
	2	7(8.54%)
	Missing	0(0%)
SRSF2 0 - no 1 - yes
	no	73(89.02%)
	yes	9(10.98%)
	Missing	0(0%)
U2AF1 S34 0 - no 1 - yes
	no	80(97.56%)
	yes	2(2.44%)
	Missing	0(0%)
U2AF1 Q157 0 - no 1 - yes
	no	71(86.59%)
	yes	11(13.41%)
	Missing	0(0%)
ASXL1 0 - no 1 - yes
	no	67(81.71%)
	yes	15(18.29%)
	Missing	0(0%)
IDH1 0 - no 1 - yes
	no	82(100%)
	Missing	0(0%)
IDH2 0 - no 1 - yes
	no	81(98.78%)
	yes	1(1.22%)
	Missing	0(0%)
